# Supplementary material for: Identification of CRYAB+ KCNN3+ SOX9+ Astrocyte-Like and EGFR+ PDGFRA+ OLIG1+ Oligodendrocyte-Like Tumoral Cells in Diffuse IDH1-Mutant Gliomas and Implication of NOTCH1 Signalling in Their Genesis
Source: Cancers (Basel). 2021 Apr 27;13(9):2107. doi: 10.3390/cancers13092107 (PMC8123787; doi:10.3390/cancers13092107)
Supplement: Supplementary file 1 [file cancers-13-02107-s001.zip]

Archive with 1 entries (1 files):
- Cancers-1116687-supplementary.pdf
